# Supplementary material for: A holistic evolutionary and structural study of flaviviridae provides insights into the function and inhibition of HCV helicase
Source: PeerJ. 2013 May 7;1:e74. doi: 10.7717/peerj.74 (PMC3646357; doi:10.7717/peerj.74)
Supplement: Table S1 — The table also indicates species names abbreviations used in Figs. 1, 2, S1, and S2. [file peerj-01-74-s004.xls]

## Sheet: NS3
				Whole genome			NS3 start..end
			Species Name	polyprotein			position within
Lineage (combined info from Lobo09 & Cook06)	Strain Name	Species Name	Abbreviation	GenBank Accession	NS3 annotation	NS3 accession	polyprotein	NS3 length (aa)
Pestivirus	NADL	Bovine viral diarrhea virus 1	BVDV1	NP_040937.1	NTPase/RNA helicase (NS3) "the N-terminus is cleaved from the polyprotein by a cellular peptidase; the C-terminus is cleaved by the NS3 proteinase domain; nonstructural protein NS2-3; serine proteinase (NS3)" (1680..2362) NTPase/RNA helicase "characterist	NP_776266.1	1137..2362	1226
Pestivirus	C413	Bovine viral diarrhea virus 2	BVDV2	NP_044731.1	NTPase/RNA helicase (NS3) "the N-terminus is cleaved from the polyprotein by a cellular peptidase; the C-terminus is cleaved by the NS3 proteinase domain; nonstructural protein NS2-3; serine proteinase (NS3)" (1588..2270) NTPase/RNA helicase "characterist	NP_777488.1	1135..2270	1136
Pestivirus	Th/04_KhonKaen	Bovine viral diarrhea virus 3	BVDV3	YP_002967452.1			1135...2270	1136
Pestivirus	giraffe-1 H138	Pestivirus Giraffe-1	GIRV1	NP_620053.1	NTPase/RNA helicase (NS3) "the N-terminus is cleaved from the polyprotein by a cellular peptidase; the C-terminus is cleaved by the NS3 proteinase domain; nonstructural protein NS2-3; serine proteinase (NS3)"	NP_777527.1	1133..2362	1230
Pestivirus	Eystrup	Classical swine fever virus	CSFV	NP_075354.1	NTPase/RNA helicase (NS3) "the N-terminus is cleaved from the polyprotein by a cellular peptidase; the C-terminus is cleaved by the NS3 proteinase domain; nonstructural protein NS2-3; serine proteinase (NS3)" (1590..2272) NTPase/RNA helicase "characterist	NP_777501.1	1133..2272	1140
Pestivirus	X818; Clover Lane	Border disease virus	BORV	NP_620062.1	NTPase/RNA helicase (NS3) "the N-terminus is cleaved from the polyprotein by a cellular peptidase; the C-terminus is cleaved by the NS3 proteinase domain; nonstructural protein NS2-3; serine proteinase (NS3)" (1587..2269) NTPase/RNA helicase "characterist	NP_777540.1	1134..2269	1136
Pestivirus	REIV	Reindeer 1 pestivirus	REIV	NP_620051.1	NTPase/RNA helicase (NS3) "the N-terminus is cleaved from the polyprotein by a cellular peptidase; the C-terminus is cleaved by the NS3 proteinase domain; nonstructural protein NS2-3; serine proteinase (NS3)"	NP_777514.1	1134..2269	1136	1136	= median length of Pestivirus NS3
Flavivirus (NKV)	Trinidad	Tamana bat virus	TABV	NP_658908.1	putative non-structural protein NS3 "proteinase and putative helicase"	NP_776031.1	1478..>2101	624
Flavivirus (insect)	UNKNOWN-NC_001564	Cell fusing agent virus	CFAV	NP_041725.1	putative non-structural protein NS3 "proteinase and putative helicase"	NP_776044.1	1452..>2038	587
Flavivirus	UNKNOWN-M91671	Flavivirus sp.	FVSP5	AAA48509.1			1452...2038	587
Flavivirus (Asian tiger mosquito)	Narita-21	Aedes flavivirus	AeFV	YP_003029843.1			1452...2038	587	putative NS3 protein	YP_003084129.1	1453..1869	417	too short?
Flavivirus (mosquito)	SR-82	Kamiti River virus	KRV	NP_891560.1	NS3 protein	NP_937777.1	1465..2041	577
	Nakiwogo virus strain Uganda08	Nakiwogo virus strain Uganda08	NAKV	ACV04605.2			1472...2073	602
Flavivirus (insect)	Tokyo	Culex flavivirus	CUVL	YP_899469.2			1458...2056	599
Flavivirus (mosquito)	VN180	Quang Binh virus	QBV	YP_002884239.1			1453...2052	600
Flavivirus (NKV)	ApMAR	Apoi virus	APOIV	NP_620045.1	non-structural protein NS3 "proteinase and putative helicase"	NP_775684.1	1465..>2080	616
Flavivirus (NKV)	M544	Modoc virus	MODV	NP_619758.1	non-structural protein 3	NP_740264.1	1461..>2078	618
Flavivirus (NKV)	UNKNOWN-NC_004119	Montana myotis leukoencephalitis virus	MMLV	NP_689391.1	non-structural protein NS3 "proteinase and putative helicase"	NP_775649.1	1464..>2079	616
Flavivirus (NKV)	RiMAR	Rio Bravo virus	RBV	NP_620044.1	non-structural protein NS3 "proteinase and putative helicase"	NP_776076.1	1464..>2080	617
Flavivirus (tick-borne)	Three Arch Rock Island	Tyuleniy virus	TYUV	ABB90672.1			1490...2110	621
Flavivirus (tick-borne)	France	Meaban virus	MEAV	ABB90668.1			1486...2107	622
Flavivirus (tick-borne)	Queensland	Saumarez Reef virus	SREV	ABB90674.1			1488...2109	622
Flavivirus (tick-borne)	Uganda	Kadam virus	KADV	ABB90670.1			1478...2099	622
Flavivirus (tick-borne)	LEIV 2247(tick-borne encephalitis group)	Royal Farm virus; Karshi virus	RFV	YP_224133.1			1491...2110	620
Flavivirus (tick-borne)	Macquarie Island	Gadgets Gully virus	GGYV	ABB90669.1			1492...2112	621
Flavivirus (tick-borne)	LB	Powassan virus	POWV	NP_620099.1	non-structural protein NS3 "proteinase and putative helicase"	NP_775520.1	1490..>2111	622
Flavivirus (tick-borne)		Deer tick virus [ctb30] ‚Äì isolate CT95	DTV	NP_476520.1	non-structural protein NS3 "proteinase and putative helicase"	NP_775637.1	1490..>2111	622
Flavivirus (tick-borne)	1176	Kyasanur forest disease virus; Alkhumra hemorrhagic fever virus (AHFV)	AHFV	NP_722551.1	non-structural protein NS3 "proteinase and putative helicase"	NP_775474.1	1492..>2112	621
Flavivirus (tick-borne)	TP21	Langat virus	LGTV	NP_620108.1	nonstructural protein NS3	NP_740299.1	1490..2110	621
Flavivirus (tick-borne)	Bogoluvovska	Omsk hemorrhagic fever virus	OHFV	NP_878909.1			1490...2110	621
Flavivirus	UNKNOWN-DQ235153	Greek goat encephalitis virus	GGEV	ABB90677.1			1490...2110	621
Flavivirus (tick-borne)		Turkish sheep encephalitis virus	TSEV	ABB90675.1			1490...2110	621
Flavivirus (tick-borne)	Neudoerfl	Tick-borne encephalitis virus	TBEV	NP_043135.1	non-structural protein NS3 "proteinase and putative helicase"	NP_775507.1	1490..>2110	621
Flavivirus (tick-borne)	369/T2	Louping ill virus	LIV	NP_044677.1	non-structural protein NS3 "proteinase and putative helicase"	NP_740726.1	1490..2110	621
Flavivirus	UNKNOWN-DQ235152	Spanish sheep encephalitis virus	SSEV	ABB90676.1			1490...2110	621
Flavivirus (NKV)	UgIL-30	Entebbe bat virus	ENTV	YP_950477.1			1487...2107	621
Flavivirus (NKV)	Oita 36	Yokose virus	YOKV	NP_872627.1			1496...2116	621
Flavivirus (mosquito)	17D vaccine	Yellow fever virus	YFV	NP_041726.1	non-structural protein NS3 "proteinase and putative helicase"	NP_776005.1	1485..>2107	623
Flavivirus (mosquito)	MK7148	Sepik virus	SEPV	YP_950478.1			1479...2102	624
Flavivirus (mosquito)	SAH177	Wesselsbron virus	WESSV	YP_002922020.1			1479...2102	624
Flavivirus (mosquito)	YMP 48	Edge Hill virus	EHV	ABI54476.1	NS3		1481..2102	621
Flavivirus (mosquito)	DAK AR B490	Bouboui virus	BOUV	ABI54473.1	NS3		1470..2089	619
Flavivirus (mosquito)	P-9-314	Jugra virus	JUGV	ABI54482.1	NS3		1469..2088	619
Flavivirus (mosquito)	Potiskum virus strain IBAN 10069	Saboya virus	POTV	ABI54483.1	NS3		1469..2088	619
Flavivirus (mosquito)	Saboya virus strain Dak AR D4600	Saboya virus strain Dak AR D4600	SABV	ABI54478.1	NS3		1469..2088	619
Flavivirus (mosquito)	SAH 336	Banzi virus	BANV	ABI54472.1	NS3: (1488..1639) Peptidase_S7 "Peptidase S7, Flavivirus NS3 serine protease; pfam00949"(1662..1791) DEXDc "DEAD-like helicases superfamily. A diverse family of proteins involved in ATP-dependent RNA or DNA unwinding. This domain contains the ATP-binding		1470..2089	619
Flavivirus (mosquito)	UNKNOWN-DQ859065	Uganda S virus	UGSV	ABI54481.1	NS3		1470..2089	619
Flavivirus	Nounane_B3	Nounane virus	NOUV	ACM68470.1			1512...2133	622
		Barkedji virus isolate ArD86177	BARV	ABW74531.1			1489...2109	621
Flavivirus (mosquito)	Deming	Chaoyang virus	CHAV	ACP43327.1			1502...2123	622
Unclassified	UNKNOWN-FJ606789	Lammi virus	LAMV	ACR56717.1			1501...2122	622
Flavivirus (insect)	rDEN4	Dengue virus 4	DENV4	NP_073286.1	non-structural protein NS3	NP_740321.1	1475..2092	618
Flavivirus (mosquito)	16681	Dengue virus 2	DENV2	NP_056776.2	nonstructural protein NS3 "ATPase; component of capping enzyme (RNA thriphosphatase); protease; RNA-helicase"	NP_739587.2	1476..2093	618
Flavivirus (mosquito)	Nauru Island Western Pacific 45AZ5(1)	Dengue virus 1	DENV1	NP_059433.1	nonstructural protein NS3	NP_722463.1	1476..2094	619
Flavivirus (insect)	D3/H/IMTSSA-SRI/2000/1266	Dengue virus 3	DENV3	YP_001621843.1	nonstructural protein NS3	YP_001531172.2	1474..2092	619
Flavivirus (mosquito)	AusMRM 32	Kokobera virus	KOKV	YP_001040007.1			1493...2109	617
Flavivirus (mosquito)	DakAr B209	Bagaza virus	BAGV	YP_002790883.1			1501...2120	620
Flavivirus	CJD05	Layer flavivirus CJD05	LYFV	AER25364.2			1499...2118	620
Flavivirus (mosquito)	JS804	Tembusu virus	TEMV	YP_004734464.1			1499...2118	620
Flavivirus (mosquito)	Original	Ilheus virus	ILHV	YP_001040006.1			1498...2116	619
Flavivirus (mosquito)	Rocio virus	Rocio virus	ROCV	AAV34158.1			1498...2117	620
Flavivirus (mosquito)	Kern217	St. Louis encephalitis virus	SLEV	YP_001008348.1			1500...2118	619
Flavivirus (mosquito)	Dak Ar D 5443	Koutango virus	KOUV	ABW76844.1			1506...2125	620
Flavivirus (mosquito)	956	West Nile virus	WNV	NP_041724.2	nonstructural protein NS3 "protease; nucleotide triphosphatase; RNA triphosphatase; RNA helicase"	NP_776018.1	1502..2120	619
Flavivirus	patent WO02081511_1	Flavivirus sp.	FVSP6	CAD60131.1			1506...2124	618
Flavivirus	patent WO02081741_1	Flavivirus sp.	FVSP7	CAD60138.1			1506...2124	618
Flavivirus (mosquito)	KUNJM	Kunjin virus (strain MRM61C)	KUNV	BAA00176.1	NS3		1506..2124	618
Flavivirus (mosquito)	JaOArS982	Japanese encephalitis virus	JEV	NP_059434.1	non-structural protein NS3 "proteinase and putative helicase"	NP_775670.1	1505..>2123	619
Flavivirus (mosquito)	MVE-1-51	Murray Valley encephalitis virus (Alfuy virus)	MVEV	NP_051124.1	NS3 "RNA-helicase; ATPase; component of capping enzyme (RNA thriphosphatase); nonstructural protein 3; protease"	NP_722535.1	1504..2122	619
Flavivirus (mosquito)	Vienna 2001	Usutu virus	USUV	YP_164264.1	NS3	YP_164814.1	1504..2122	619
Flavivirus (mosquito)	Bussuquara virus	Aroa virus	AROAV	YP_001040004.1			1504...2121	618
Flavivirus (mosquito)	Bussuquara virus strain BeAn 4073	Bussuquara virus strain BeAn 4073	BSQV	AAV34152.1			1504...2121	618
Flavivirus (mosquito)	Iguape virus strain SPAn 71686	Iguape virus	IGUV	AAV34154.1			1492...2109	618
Flavivirus (mosquito)	DakAar D1470	Kedougou virus	KEDV	YP_002790882.1			1490...2105	616
Flavivirus (mosquito)	MR 766	Zika virus	ZIKV	YP_002790881.1			1499...2115	617
Flavivirus (mosquito)	Spondweni virus strain SM-6 V-1	Spondweni virus strain SM-6 V-1	SPOV	ABI54480.1	NS3		1503..2121	618	619	= median length of Flavivirus NS3
Unclassified/Hepacivirus?	68	GB virus D	GBVD	ADK12629.1	putative NS3 protein		1068..1694	626
Unclassified/Hepacivirus?	Leary	GB virus A	GBVA	NP_045010.1	NS3 proteinase/ATPase/helicase	NP_803213.1	963..>1587	625
Unclassified/Hepacivirus?	Linnen	GB virus C	GBVC	NP_043570.1	NS3 proteinase/ATPase/helicase "N-terminus has been determined by direct sequencing"	NP_803205.1	926..>1551	626
Unclassified/Hepacivirus?	Bukh	Hepatitis GB virus B	GBVB	NP_056931.1	putative NS3 proteinase/ATPase/helicase	NP_757357.1	941..1560	620
Unclassified/Hepacivirus?	UNKNOWN-JF744991	Canine hepacivirus AAK-2011	CHV	AEC45560.1			1007...1637	631
Hepacivirus	HC-J6CH(2a)	Hepatitis C virus	HCV2	YP_001469630.1			1031...1661	631
Hepacivirus	NZL1(3a)	Hepatitis C virus	HCV3	YP_001469631.1	NS3	YP_001491553.1	1013..1663	651
Hepacivirus	EUH1480(5a)	Hepatitis C virus	HCV5	YP_001469633.1			1028...1658	631
Hepacivirus	Th580(6b)	Hepatitis C virus	HCV6	YP_001469634.1			1032...1662	631
Hepacivirus	ED43(4a)	Hepatitis C virus	HCV4	YP_001469632.1			1027...1657	631
Hepacivirus	H77(1a)	Hepatitis C virus	HCV1	NP_671491.1	NS3 protease/helicase "N-terminus is produced by the only cleavage in HCV polyprotein mediated by the NS2-NS3 metal-dependent proteinase; cleaves itself at the C-terminus; with the help of NS4A, mediates processing of all the other HCV non-structural pro	NP_803144.1	1027..1657	631	631	= median length of Hepacivirus NS3
